# Supplementary material for: Factors that influence the plant use knowledge in the middle mountains of Nepal
Source: PLoS One. 2021 Feb 11;16(2):e0246390. doi: 10.1371/journal.pone.0246390 (PMC7877619; doi:10.1371/journal.pone.0246390)
Supplement: S1 Table — (CSV) [file pone.0246390.s002.csv]

Species	abb	Family	Kaski	Baitadi	Salience_Index
Abrus precatorius L.	Abr.pre	Fabaceae	0	0.039473684	1.639344262
Achyranthes aspera L.	Ach.asp	Amaranthaceae	0	0.052631579	2.18579235
Acorus calamus L.	Aco.cal	Acorceae	0.130263158	0.026315789	1.639344262
Aegle marmelos (L.) Correa	Aeg.mar	Rutaceae	0	0.052631579	1.912568306
Ageratina adenophora (Spreng.) R.M. King & H. Rob.	Age.ade	Asteraceae	0	0.052631579	2.18579235
Aloe vera (L.) Burm.f.	Alo.ver	Asphodelaceae	0.105263158	0.026315789	1.366120219
Angelica glauca Edgw.	Ang.gla	Apiaceae	0	0.026315789	1.366120219
Angiopteris evecta (G.Forst.) Hoffm.	Ang.eve	Marattiaceae	0.105263158	0	0.819672131
Aralia cachemirica Decne.	Ara.cac	Araliaceae	0	0.105263158	1.366120219
Aretemisia indica Willd.	Art.ind	Asteraceae	0.052631579	0	1.639344262
Asparagus racemosus Willd.	Asp.rac	Asparagaceae	0.078947368	0.031578947	1.912568306
Berberis aristata DC.	Ber.ari	Berberidaceae	0	0	2.18579235
Bergenia ciliata (Haw.) Sternb.	Ber.cil	Saxifragaceae	0.090225564	0.438596491	1.912568306
Brucea javanica (L.) Merr.	Bru.jav	Simaroubaceae	0.052	0	1.639344262
Calanthe plantaginea Lindl.	Cal.pla	Orchidaceae	0	0.078947368	0.819672131
Centella asiatica (L.) Urb.	Cen.asi	Apiaceae	0.157894737	0.279904306	2.18579235
Cheilanthes rufa D.Don	Cle.ruf	Pteridaceae	0.078	0	1.092896175
Cinnamomum tamala (Buch.-Ham.) T.Nees & C.H. Eberm.	Cin.tam	Lauraceae	0	0.052631579	2.459016393
Cirsium verutum (D.Don) Spreng.	Cir.ver	Asteraceae	0.157	0.200956938	1.912568306
Clematis montana Buch.-Ham. ex DC.	Cle.mon	Ranunculaceae	0.078947368	0	2.18579235
Curcuma angistifolia Roxb.	Cur.ang	Zingiberaceae	0.039473684	0	1.092896175
Cuscuta reflexa Roxb.	Cus.ref	Convolvulaceae	0.078947368	0.131578947	1.639344262
Cynodon dactylon (L.) Pers.	Cyn.dac	Poaceae	0.052631579	0	1.912568306
Debregeasia longifolia (Burm.f.) Wedd.	Deb.lon	Urticaceae	0	0.052631579	1.912568306
Deparia boryana (Willd.) M.Kato	Dep.bor	Aspelniaceae	0.157894737	0	1.092896175
Didymocarpus albicalyx C.B. Clarke	Did.alb	Gesneriaceae	0	0.078947368	1.092896175
Eryngium foetidum L.	Ery.foe	Apiaceae	0	0.070175439	1.092896175
Fagopyrum esculentum Moench	Fag.esc	Polygonaceae	0.078947368	0	1.092896175
Ficus palmata Forssk.	Fic.pal	Moraceae	0	0.039473684	2.732240437
Girardinie diversifolia (Link) Friis	Gir.div	Urticaceae	0	0.039473684	1.639344262
Gonostegia hirta (Hassk.) Miq.	Gon.hit	Urticaceae	0	0.078947368	1.092896175
Juglans regia L.	Jug.reg	Juglandaceae	0	0.084210526	1.912568306
Mentha spicata L.	Men.spi	Lamiaceae	0.157	0	1.639344262
Myrica esculenta Buch.-Ham. ex D.Don	Myr.esc	Myricaceae	0	0.063157895	1.912568306
Ocimum tenuiflorum L.	Oci.ten	Lamiaceae	0.059210526	0	1.639344262
Oryza sativa L.	Ory.sat	Poaceae	0.131578947	0	0.546448087
Paris polyphylla Sm.	Par.pol	Melanthiaceae	0.289473684	0.222672065	1.092896175
Perilla frutescens (L.) Britton	Per.fru	Lamiaceae	0	0.078947368	1.366120219
Phyllanthus emblica L.	Phy.emb	Phyllanthaceae	0.032894737	0.026315789	2.18579235
Picris hieracioides L.	Pic.hie	Asteraceae	0	0.032894737	1.092896175
Pinus roxburghii Sarg.	Pin.rox	Pinaceae	0	0.035087719	2.732240437
Quercus lanata Sm.	Que.lan	Fagaceae	0	0.207236842	1.912568306
Rhododendron arboreum Sm.	Rho.arb	Ericaceae	0	0	2.732240437
Rubia wallichiana Decne.	Rub. wal	Rubiaceae	0	0.078947368	1.639344262
Rubus ellipticus Sm.	Rub.ell	Rosaceae	0	0.120300752	1.912568306
Rumex nepalensis Spreng.	Rum.nep	Polygonaceae	0.052631579	0	1.639344262
Schima wallichii (DC.) Korth.	Sch.wal	Theaceae	0.078947368	0	2.18579235
Solanum nigrum L.	Sol.nig	Solanaceae	0.078947368	0	1.366120219
Swertia chirayita (Roxb.) H.Karst	Swe.chi	Gentianaceae	0.526315789	0.454545455	1.912568306
Syzygium aromatic (L.) Merr. & L.M.Perry	Syg.aro	Myrtaceae	0	0	1.639344262
Syzygium nervosum A. Cunn. ex DC.	Syg.ner	Myrtaceae	0.078947368	0	2.18579235
Taxus contorta Griff.	Tax.con	Taxaceae	0	0	1.912568306
Terminalia chebula Retz.	Ter.che	Combretaceae	0	0.047368421	1.912568306
Urtica dioica L.	Urt.urt	Urticaceae	0	0.065789474	1.912568306
Valeriana jatamansi Jones	Val.jat	Caprifoliaceae	0	0.336842105	1.912568306
Woodfordia fruticosa (L.) Kurz	Woo.fru	Lythraceae	0	0.052	1.912568306
Zanthoxylum armatum DC.	Zan.arm	Rutaceae	0.157894737	0.105263158	2.18579235
Ziziphys mauritiana Lam.	Zan.mau	Rhamnaceae	0	0.078947368	1.912568306
