# Supplementary material for: Factors that influence the plant use knowledge in the middle mountains of Nepal
Source: PLoS One. 2021 Feb 11;16(2):e0246390. doi: 10.1371/journal.pone.0246390 (PMC7877619; doi:10.1371/journal.pone.0246390)
Supplement: S2 Table — (CSV) [file pone.0246390.s003.csv]

	Species	Abbreviation	Family	Kaski	Baitadi	Salience_Index
RK7292	Fagopyrum esculentum Moench	Fag.esc	Polygonaceae	0.078947368	0	1.092896175
RK122403	Picris hieracioides L.	Pic.hie	Asteraceae	0	0.032894737	1.092896175
RK1222	Eryngium foetidum L.	Ery.foe	Apiaceae	0	0.070175439	1.092896175
RK121902	Rubia wallichiana Decne.	Rub. wal	Rubiaceae	0	0.078947368	1.639344262
RK121806	Paris polyphylla Sm.	Par.pol	Melanthiaceae	0.289473684	0.222672065	1.092896175
RK1216	Girardinia diversifolia (Link) Friis	Gir.div	Urticaceae	0	0.039473684	1.639344262
RK121	Berberis aristata DC.	Ber.ari	Berberidaceae	0	0	2.18579235
RK1208	Perilla frutescens (L.) Britton	Per.fru	Lamiaceae	0	0.078947368	1.366120219
RK1206	Pinus roxburghii Sarg.	Pin.rox	Pinaceae	0	0.035087719	2.732240437
RK112209	Woodfordia fruticosa (L.) Kurz	Woo.fru	Lythraceae	0	0.052	1.912568306
RK112204	Calanthe plantaginea Lindl.	Cal.pla	Orchidaceae	0	0.078947368	0.819672131
RK112202	Rumex nepalensis Spreng.	Rum.nep	Polygonaceae	0.052631579	0	1.639344262
RK104	Cynodon dactylon (L.) Pers.	Cyn.dac	Poaceae	0.052631579	0	1.912568306
RK 125	Aloe vera (L.) Burm.f.	Alo.ver	Asphodelaceae	0.105263158	0.026315789	1.366120219
RK 120	Ageratina adenophora (Spreng.) R.M. King & H. Rob.	Age.ade	Asteraceae	0	0.052631579	2.18579235
RK 110	Aralia cachemirica Decne.	Ara.cac	Araliaceae	0	0.105263158	1.366120219
RK 101	Debregeasia longifolia (Burm.f.) Wedd.	Deb.lon	Urticaceae	0	0.052631579	1.912568306
KU 99/00, RK111, RK121808	Taxus contorta Griff.	Tax.con	Taxaceae	0	0	1.912568306
KU 567/00	Myrica esculenta Buch.-Ham. ex D.Don	Myr.esc	Myricaceae	0	0.063157895	1.912568306
KU 07291 DKU 069	Zanthoxylum armatum DC.	Zan.arm	Rutaceae	0.157894737	0.105263158	2.18579235
KU 07290	Urtica dioica L.	Urt.urt	Urticaceae	0	0.065789474	1.912568306
KU 07279, DKU 084, RK112413	Valeriana jatamansi Jones	Val.jat	Caprifoliaceae	0	0.336842105	1.912568306
KU 07278, BKU 068	Terminalia chebula Retz.	Ter.che	Combretaceae	0	0.047368421	1.912568306
KU 07277, DBU 067	Swertia chirayita (Roxb.) H.Karst	Swe.chi	Gentianaceae	0.526315789	0.454545455	1.912568306
KU 07276 DBU 006	Centella asiatica (L.) Urb.	Cen.asi	Apiaceae	0.157894737	0.279904306	2.18579235
KU 07272, DBU 099	Juglans regia L.	Jug.reg	Juglandaceae	0	0.084210526	1.912568306
KU 07265, BKU 053	Cuscuta reflexa Roxb.	Cus.ref	Convolvulaceae	0.078947368	0.131578947	1.639344262
KU 07262 BKU 135	Phyllanthus emblica L.	Phy.emb	Phyllanthaceae	0.032894737	0.026315789	2.18579235
KU 07259	Curcuma angistifolia Roxb.	Cur.ang	Zingiberaceae	0.039473684	0	1.092896175
KU 07252 DKU 124	Bergenia ciliata (Haw.) Sternb.	Ber.cil	Saxifragaceae	0.090225564	0.438596491	1.912568306
KU 07234, BKU 176	Acorus calamus L.	Aco.cal	Acorceae	0.130263158	0.026315789	1.639344262
KU 07223, BKU 098	Achyranthes aspera L.	Ach.asp	Amaranthaceae	0	0.052631579	2.18579235
KU 07222	Cirsium verutum (D.Don) Spreng.	Cir.ver	Asteraceae	0.157	0.200956938	1.912568306
KU 07221. BBU 065, 06-15 NHM	Asparagus racemosus Willd.	Asp.rac	Asparagaceae	0.078947368	0.031578947	1.912568306
KU 07216	Didymocarpus albicalyx C.B. Clarke	Did.alb	Gesneriaceae	0	0.078947368	1.092896175
KU 07215 BBU 095	Cinnamomum tamala (Buch.-Ham.) T.Nees & C.H. Eberm.	Cin.tam	Lauraceae	0	0.052631579	2.459016393
KU 07214	Aretemisia indica Willd.	Art.ind	Asteraceae	0.052631579	0	1.639344262
KU 07213 BBU 097	Aegle marmelos (L.) Correa	Aeg.mar	Rutaceae	0	0.052631579	1.912568306
KU 07210, RK122101	Angelica glauca Edgw.	Ang.gla	Apiaceae	0	0.026315789	1.366120219
KU 07209	Abrus precatorius L.	Abr.pre	Fabaceae	0	0.039473684	1.639344262
KU 07200	Ocimum tenuiflorum L.	Oci.ten	Lamiaceae	0.059210526	0	1.639344262
DBU 063	Rhododendron arboreum Sm.	Rho.arb	Ericaceae	0	0	2.732240437
BKU 082	Ziziphys mauritiana Lam.	Zan.mau	Rhamnaceae	0	0.078947368	1.912568306
BKU 058	Mentha spicata L.	Men.spi	Lamiaceae	0.157	0	1.639344262
BBU 095, 153-15 KATH	Ficus palmata Forssk.	Fic.pal	Moraceae	0	0.039473684	2.732240437
183-15 KATH	Rubus ellipticus Sm.	Rub.ell	Rosaceae	0	0.120300752	1.912568306
175-15 KATH	Quercus lanata Sm.	Que.lan	Fagaceae	0	0.207236842	1.912568306
132-15 NHM	Clematis montana Buch.-Ham. ex DC.	Cle.mon	Ranunculaceae	0.078947368	0	2.18579235
119-15-NHM	Solanum nigrum L.	Sol.nig	Solanaceae	0.078947368	0	1.366120219
8351033 KATH	Schima wallichii (DC.) Korth.	Sch.wal	Theaceae	0.078947368	0	2.18579235
	Syzygium nervosum A. Cunn. ex DC.	Syg.ner	Myrtaceae	0.078947368	0	2.18579235
17359-KATH	Brucea javanica (L.) Merr.	Bru.jav	Simaroubaceae	0.052	0	1.639344262
	Syzygium aromatic (L.) Merr. & L.M.Perry	Syg.aro	Myrtaceae	0	0	1.639344262
DPP 4070	Gonostegia hirta (Hassk.) Miq.	Gon.hit	Urticaceae	0	0.078947368	1.092896175
	Deparia boryana (Willd.) M.Kato	Dep.bor	Aspelniaceae	0.157894737	0	1.092896175
	Cheilanthes rufa D.Don	Cle.ruf	Pteridaceae	0.078	0	1.092896175
	Angiopteris evecta (G.Forst.) Hoffm.	Ang.eve	Marattiaceae	0.105263158	0	0.819672131
9195016-KATH	Oryza sativa L.	Ory.sat	Poaceae	0.131578947	0	0.546448087
